# Supplementary material for: Pneumococcal Vaccine Uptake in Adults Before and After Hospitalization for Pneumococcal Infections in Hong Kong, 2015 to 2024
Source: Vaccines (Basel). 2025 May 19;13(5):541. doi: 10.3390/vaccines13050541 (PMC12115717; doi:10.3390/vaccines13050541)
Supplement: Supplementary file 1 [file vaccines-13-00541-s001.zip]

Archive with 1 entries (1 files):
- vaccines-3632469-supplementary.pdf
